# Supplementary material for: Development and validation of the CAREGIVERS questionnaire: multi-assessing the impact of juvenile idiopathic arthritis on caregivers
Source: Pediatr Rheumatol Online J. 2020 Jan 14;18:3. doi: 10.1186/s12969-020-0400-z (PMC6961380; doi:10.1186/s12969-020-0400-z)
Supplement: Supplementary file 3 — Additional file 3. Correlation matrix resulted from construct analysis. [file 12969_2020_400_MOESM3_ESM.xlsx]

## Sheet: PEQI
		sen_enf	act_si~t	act_enf	como_a~c	afe_dx	dej_pase	mas_pre	culpa	trab_apo	cam_tiem	dis_soci	su_salud	inf_enf	res_ade	dej_trab	camb_tra	tra_mas	din_pres	com_med	ayu_trab	men	apoy_eco	satis_~o	form_rel	quie_ayu	sat_ayu	aco_cita	par_act	cam_par	nom_enf	car_enf	rec_info	info_int	cons_e~_	info_med	frec_con	med_dud	qui_plat	plat_h~o	qui_preo	bur_enf	qui_bur	disc_enf	qui_disc	red_in~r	cual_red	ayud_eco	hab_hij
	sen_enf	1
	act_sient	-0.3203	1
		0.0739
	act_enf	-0.0177	-0.2553	1
		0.9233	0.1585
	como_afec	-0.1132	-0.1257	0.2218	1
		0.5372	0.493	0.2224
	afe_dx	-0.2409	0.3241	-0.1447	0.1902	1
		0.1842	0.0704	0.4294	0.297
	dej_pase	0.0158	0.1807	-0.266	-0.2788	0.0618	1
		0.9317	0.3223	0.1411	0.1223	0.7369
	mas_pre	0.2079	-0.541	0.1134	0.153	-0.1602	-0.24	1
		0.2535	0.0014	0.5366	0.4031	0.3811	0.1858
	culpa	0.032	0.1556	0.1569	0.1886	0.0428	0.2793	-0.2628	1
		0.8619	0.3952	0.3912	0.3014	0.8161	0.1216	0.1462
	trab_apo	0.1875	-0.0976	-0.1216	-0.414	-0.4565	0.2645	-0.1584	-0.0976	1
		0.3041	0.5952	0.5075	0.0185	0.0086	0.1434	0.3866	0.5952
	cam_tiem	-0.0163	0.2322	0.0071	-0.1441	0.1262	0.5987	-0.2166	0.4247	0.0746	1
		0.9294	0.201	0.9694	0.4312	0.4913	0.0003	0.2337	0.0154	0.6849
	dis_soci	0.1105	0.0055	-0.0478	-0.4647	0.0618	0.6113	0.0038	0.1479	0.2645	0.5987	1
		0.5472	0.9763	0.7952	0.0074	0.7369	0.0002	0.9835	0.4193	0.1434	0.0003
	su_salud	0.363	0.0055	0.2069	-0.1394	-0.0829	0.0931	0.0648	0.1479	0.0721	0.3307	0.2227	1
		0.0411	0.9763	0.2558	0.4467	0.652	0.6122	0.7247	0.4193	0.6948	0.0645	0.2206
	inf_enf	-0.0961	0.0222	0.1015	-0.1886	-0.1896	0.2464	0.201	-0.0667	0.2928	0.3907	0.5093	0.115	1
		0.6009	0.9039	0.5804	0.3014	0.2988	0.1739	0.2701	0.717	0.1039	0.027	0.0029	0.5308
	res_ade	0.0961	-0.0222	-0.1015	0.1886	0.1895	-0.2464	-0.2009	0.0667	-0.2928	-0.3907	-0.5093	-0.115	-1	1
		0.6008	0.9039	0.5804	0.3014	0.2988	0.174	0.2701	0.717	0.1039	0.027	0.0029	0.5309	0
	dej_trab	0.0466	0.2318	-0.1947	-0.1372	-0.043	0.1156	-0.1987	0.3072	0.0237	0.2843	-0.012	0.3706	0.2102	-0.2102	1
		0.8001	0.2018	0.2856	0.454	0.8152	0.5288	0.2756	0.0872	0.8977	0.1148	0.9482	0.0368	0.2482	0.2482
	camb_tra	0.0266	0.1384	-0.0421	0	0.1803	-0.0478	-0.2118	0.1938	-0.1216	0.0071	-0.0478	0.1705	-0.1938	0.1938	0.3424	1
		0.8851	0.45	0.8188	1	0.3235	0.7952	0.2445	0.2879	0.5075	0.9694	0.7952	0.3507	0.2879	0.288	0.0551
	tra_mas	0.1398	-0.1132	0.0918	-0.0457	-0.2803	0.3706	0.2212	0.0485	0.213	0.2843	0.3706	0.1156	0.7276	-0.7276	0.3725	-0.0873	1
		0.4453	0.5374	0.6175	0.8037	0.1202	0.0368	0.2237	0.7921	0.2418	0.1148	0.0368	0.5288	0	0	0.0357	0.6348
	din_pres	0.2813	0.0325	0.2206	-0.138	-0.2536	0.4249	-0.0981	0.3578	0.2381	0.373	0.4249	0.4249	0.2928	-0.2928	0.1815	-0.0675	0.4339	1
		0.1189	0.8597	0.225	0.4513	0.1613	0.0154	0.5934	0.0443	0.1894	0.0355	0.0154	0.0154	0.1039	0.1039	0.3202	0.7134	0.0131
	com_med	-0.2781	-0.0138	0.0744	-0.1754	0.0872	0.0917	-0.0863	0.124	-0.1816	-0.158	0.0917	-0.0713	0.0413	-0.0414	0.1905	0.3949	0.1905	-0.1009	1
		0.1233	0.9403	0.6857	0.3369	0.635	0.6177	0.6387	0.4988	0.32	0.3877	0.6177	0.6981	0.8222	0.8222	0.2963	0.0253	0.2963	0.5828
	ayu_trab	-0.0158	0.0055	-0.0478	-0.1394	-0.0829	0.3522	-0.0571	0.4107	0.0721	0.3307	0.0931	0.2227	0.115	-0.115	0.2431	-0.0478	0.2431	0.2966	-0.0713	1
		0.9317	0.9763	0.7952	0.4467	0.652	0.048	0.7561	0.0195	0.6948	0.0645	0.6122	0.2206	0.5308	0.5308	0.1801	0.7952	0.1801	0.0993	0.6981
	men	-0.1921	0.2	-0.0831	0.0943	0.2507	-0.2793	-0.1082	-0.3333	-0.0976	-0.2888	-0.1479	-0.4107	-0.0667	0.0667	-0.0485	0.2491	-0.1779	-0.4879	0.2067	-0.805	1
		0.2921	0.2724	0.6513	0.6078	0.1664	0.1216	0.5555	0.0623	0.5952	0.1089	0.4193	0.0195	0.717	0.717	0.7921	0.1691	0.3301	0.0046	0.2563	0
	apoy_eco	-0.1761	0.0382	0.0476	0.1296	-0.0736	-0.0734	0.1116	-0.252	-0.0335	-0.0292	-0.2541	0.0169	-0.2062	0.2062	-0.2612	-0.1808	-0.3501	-0.1677	-0.27	-0.0734	-0.1146	1
		0.335	0.8356	0.796	0.4796	0.6891	0.6897	0.5433	0.1641	0.8554	0.874	0.1605	0.9267	0.2575	0.2575	0.1488	0.3222	0.0495	0.3589	0.1351	0.6897	0.5324
	satis_apo	-0.1494	-0.0519	0.1569	0.3143	0.002	-0.1807	0.4586	0.0222	-0.1626	-0.051	-0.1807	0.1698	-0.0222	0.0222	0.1132	-0.1384	-0.0593	-0.206	0.0138	-0.0055	-0.0222	0.4506	1
		0.4143	0.778	0.3912	0.0798	0.9912	0.3223	0.0083	0.9039	0.3738	0.7818	0.3223	0.3529	0.904	0.904	0.5373	0.45	0.7473	0.2579	0.9404	0.9764	0.9039	0.0097
	form_rel	-0.2448	0.1302	0.1058	-0.2402	0.0234	0.2051	-0.0985	0.1189	0.1243	0.3853	0.2051	0.2051	0.1529	-0.1529	0.3749	-0.2328	0.1112	0.0249	-0.0105	0.0712	-0.1189	0.216	0.2322	1
		0.1769	0.4774	0.5644	0.1853	0.899	0.26	0.5918	0.5168	0.4978	0.0294	0.26	0.26	0.4035	0.4035	0.0345	0.1998	0.5444	0.8925	0.9544	0.6987	0.5168	0.235	0.201
	quie_ayu	-0.0642	-0.2444	0.0646	0.3771	0.1772	-0.2135	0.3246	-0.2	-0.0975	-0.3567	-0.2135	-0.2137	0.2001	-0.2001	-0.2426	-0.0831	0.0162	-0.2276	0.2067	-0.2136	0.2	-0.0228	0.2445	-0.1868	1
		0.7272	0.1777	0.7255	0.0334	0.3318	0.2407	0.0699	0.2724	0.5957	0.0451	0.2407	0.2403	0.2722	0.2722	0.1809	0.651	0.9298	0.2102	0.2565	0.2404	0.2724	0.9014	0.1775	0.3059
	sat_ayu	-0.1875	-0.0976	0.2026	0.207	-0.0985	0.0721	0.1131	-0.0976	0.1429	-0.1243	0.0721	-0.1202	0.2928	-0.2928	-0.355	-0.1216	0.213	0.0476	0.3026	-0.1203	0.0976	-0.0335	0.0976	-0.0746	0.6833	1
		0.3041	0.5952	0.2661	0.2556	0.5918	0.6948	0.5375	0.5951	0.4354	0.4978	0.6948	0.5122	0.1039	0.1039	0.0462	0.5075	0.2418	0.7958	0.0923	0.5121	0.5951	0.8555	0.5951	0.6849	0
	aco_cita	0.0957	-0.0797	-0.0662	-0.0845	-0.3289	0.216	-0.0739	0.239	0.3499	-0.1827	-0.0589	-0.1375	-0.1195	0.1195	0.0966	0.0993	0.0966	0.311	-0.0494	0.0196	0.0398	-0.3286	-0.239	-0.1827	-0.239	-0.175	1
		0.6024	0.6646	0.719	0.6456	0.0661	0.2351	0.6877	0.1876	0.0496	0.3168	0.7488	0.4531	0.5147	0.5147	0.5988	0.5889	0.5988	0.0831	0.7882	0.9151	0.8286	0.0663	0.1876	0.3168	0.1877	0.3381
	par_act	-0.375	0.0976	-0.0405	0.207	0.1701	-0.0721	-0.0226	0.0976	-0.4286	0.1243	-0.0721	-0.2645	-0.2928	0.2928	-0.213	0.1216	-0.4024	-0.2381	0.1816	-0.2645	0.2928	0.0335	0.1626	-0.1243	0.0977	0.1429	-0.1166	1
		0.0344	0.5952	0.8257	0.2556	0.3521	0.6948	0.9022	0.5952	0.0144	0.4978	0.6948	0.1434	0.1039	0.1039	0.2418	0.5075	0.0224	0.1894	0.32	0.1434	0.1039	0.8554	0.3738	0.4978	0.5948	0.4354	0.5249
	cam_par	0.064	0.1112	0.0645	0	0.1774	0.0493	0.0773	-0.2	-0.0976	-0.0849	0.0493	0.0493	0.2	-0.2001	0.0162	-0.0831	0.2749	0.0325	-0.124	0.0493	-0.0666	-0.0229	-0.1111	0.085	-0.0667	-0.0976	-0.0797	-0.6831	1
		0.7279	0.5446	0.7256	0.9998	0.3314	0.7886	0.6742	0.2724	0.5952	0.6442	0.7886	0.7889	0.2723	0.2723	0.93	0.6513	0.1279	0.86	0.4988	0.7888	0.7171	0.901	0.545	0.6436	0.7167	0.5952	0.6645	0
	nom_enf	-0.1337	0.0773	-0.1605	-0.2623	0.0553	-0.1486	-0.1183	0.2319	-0.0679	-0.2482	-0.1486	-0.1486	-0.2319	0.2319	0.1912	-0.0578	-0.1687	-0.1584	0.3739	-0.1486	0.1391	-0.2709	-0.0773	0.2482	-0.0464	-0.0679	0.1663	0.0679	-0.0464	1
		0.4658	0.6742	0.3803	0.1469	0.7637	0.4171	0.5191	0.2016	0.712	0.1708	0.4171	0.4171	0.2016	0.2016	0.2945	0.7535	0.356	0.3866	0.035	0.4171	0.4476	0.1336	0.6741	0.1708	0.8008	0.712	0.3631	0.712	0.8009
	car_enf	.	.	.	.	.	.	.	.	.	.	.	.	.	.	.	.	.	.	.	.	.	.	.	.	.	.	.	.	.	.	.
		.	.	.	.	.	.	.	.	.	.	.	.	.	.	.	.	.	.	.	.	.	.	.	.	.	.	.	.	.	.
	rec_info	-0.1337	0.0773	-0.3659	-0.2623	-0.0808	0.2171	-0.1183	-0.1391	0.4752	0.13	0.2171	-0.1486	0.1391	-0.1391	-0.1687	-0.0578	-0.1687	-0.1584	-0.0863	-0.1486	0.1391	-0.0159	-0.0773	-0.13	-0.0463	-0.0679	0.1663	0.0679	-0.0463	-0.0323	.	1
		0.4658	0.6742	0.0395	0.1469	0.6602	0.2326	0.5191	0.4476	0.006	0.4783	0.2326	0.4171	0.4476	0.4476	0.356	0.7535	0.356	0.3866	0.6387	0.4171	0.4476	0.931	0.6741	0.4783	0.8014	0.712	0.3631	0.712	0.8012	0.8609	.
	info_int	0.062	0.2582	-0.1787	-0.1369	0.0237	0.3181	-0.1197	0.2582	0	0.5922	0.1909	0.4454	0.2582	-0.2582	0.3131	0.1072	0.1879	0.252	-0.1601	0.5727	-0.5164	0	0.0861	-0.0658	-0.2582	-0.189	-0.1543	0	0	-0.1796	.	0.1796	1
		0.736	0.1536	0.3278	0.4549	0.8976	0.076	0.5139	0.1536	1	0.0004	0.2953	0.0106	0.1536	0.1536	0.081	0.5592	0.3032	0.1641	0.3813	0.0006	0.0025	1	0.6395	0.7205	0.1537	0.3003	0.3991	1	0.9999	0.3253	.	0.3253
	cons_enf_	0.1244	-0.0481	-0.0558	-0.0628	-0.0865	0.0866	-0.0335	-0.0259	-0.0704	-0.0085	-0.0301	-0.0009	0.0555	-0.0555	0.1337	-0.023	0.1911	-0.1209	0.1491	0.145	0.0851	-0.2098	-0.0703	-0.2329	-0.137	-0.0271	0.1813	-0.1029	0.0407	-0.0952	.	-0.1776	0.1003	1
		0.4975	0.7938	0.7616	0.7328	0.6377	0.6374	0.8558	0.8881	0.7018	0.9632	0.8702	0.996	0.7629	0.7629	0.4657	0.9004	0.2947	0.5096	0.4153	0.4286	0.6433	0.2492	0.7023	0.1997	0.4547	0.8831	0.3207	0.5752	0.8249	0.6042	.	0.3309	0.5849
	info_med	0.1337	-0.0773	0.3659	0.2623	0.0808	-0.2171	0.1183	0.1391	-0.4752	-0.13	-0.2171	0.1486	-0.1391	0.1391	0.1687	0.0578	0.1687	0.1584	0.0863	0.1486	-0.1391	0.0159	0.0773	0.13	0.0463	0.0679	-0.1663	-0.0679	0.0463	0.0323	.	-1	-0.1796	0.1776	1
		0.4658	0.6742	0.0395	0.1469	0.6602	0.2326	0.5191	0.4476	0.006	0.4783	0.2326	0.4171	0.4476	0.4476	0.356	0.7535	0.356	0.3866	0.6387	0.4171	0.4476	0.931	0.6741	0.4783	0.8014	0.712	0.3631	0.712	0.8012	0.8609	.	0	0.3253	0.3309
	frec_con	0.399	0.1384	-0.0422	-0.0783	-0.0634	-0.0478	-0.0064	-0.0278	0.2026	-0.2187	-0.0478	-0.0478	0.0277	-0.0277	-0.0873	-0.1034	0.1275	0.1485	-0.1545	-0.0478	0.0278	-0.0285	-0.1384	-0.2327	-0.083	-0.1216	0.2977	-0.5268	0.3599	-0.0577	.	-0.0578	-0.1073	0.4194	0.0578	1
		0.0237	0.4501	0.8187	0.6699	0.7302	0.7951	0.9724	0.88	0.266	0.2291	0.7952	0.7952	0.8805	0.8805	0.6348	0.5732	0.4867	0.4172	0.3985	0.7949	0.88	0.8769	0.4499	0.1999	0.6514	0.5075	0.0979	0.002	0.043	0.7536	.	0.7534	0.5589	0.0169	0.7534
	med_dud	.	.	.	.	.	.	.	.	.	.	.	.	.	.	.	.	.	.	.	.	.	.	.	.	.	.	.	.	.	.	.	.	.	.	.	.	.
		.	.	.	.	.	.	.	.	.	.	.	.	.	.	.	.	.	.	.	.	.	.	.	.	.	.	.	.	.	.	.	.	.	.	.	.
	qui_plat	0.2743	-0.2018	0.0648	-0.0646	-0.131	-0.0084	0.1986	0.1256	0.2842	0.0146	0.0816	0.1717	0.2399	-0.2399	0.2632	0.0901	0.3518	0.039	-0.2054	0.2618	-0.1256	-0.1845	-0.1637	0.1717	-0.1714	-0.2508	0.2321	-0.6855	0.3769	-0.1192	.	-0.1192	-0.1327	0.0539	0.1192	0.2419	.	1
		0.1286	0.2681	0.7245	0.7253	0.475	0.9634	0.2758	0.4932	0.1149	0.937	0.6569	0.3474	0.1861	0.186	0.1456	0.6238	0.0483	0.8321	0.2594	0.1478	0.4932	0.3121	0.3707	0.3473	0.3481	0.1662	0.2012	0	0.0335	0.5159	.	0.5159	0.469	0.7696	0.5159	0.1822	.
	plat_hijo	-0.2533	-0.2636	0.0052	0.4261	0.342	-0.1763	0.1659	-0.0377	-0.1654	-0.1056	-0.0278	-0.1763	0.0377	-0.0377	-0.0091	0.0469	-0.1553	-0.1654	-0.1168	-0.3248	0.3389	-0.1942	0.0628	-0.048	0.339	0.0551	0.135	0.1654	0.0377	0.0262	.	0.0262	-0.2917	0.0104	-0.0262	-0.2032	.	-0.0065	1
		0.1619	0.1449	0.9774	0.015	0.0554	0.3343	0.3641	0.8378	0.3657	0.5653	0.8798	0.3343	0.8378	0.8379	0.9604	0.7987	0.3961	0.3657	0.5244	0.0697	0.0577	0.287	0.7329	0.7942	0.0577	0.7644	0.4612	0.3657	0.8377	0.8868	.	0.8868	0.1052	0.9547	0.8868	0.2646	.	0.972
	qui_preo	0.0172	0.0778	-0.1615	0.0508	0.0346	-0.0929	-0.0125	-0.1974	0.1839	-0.1326	-0.0929	0.0486	0.341	-0.341	0.1088	-0.2012	0.2481	0.0088	-0.3005	0.1902	-0.0897	-0.1542	-0.2692	-0.0137	0.1256	-0.0263	-0.0214	-0.6042	0.4128	-0.1124	.	-0.1124	-0.0695	-0.0129	0.1124	0.2757	.	0.5688	0.0912	1
		0.9254	0.6723	0.3773	0.7826	0.851	0.6132	0.9459	0.2788	0.3137	0.4693	0.6132	0.7915	0.0562	0.0561	0.5533	0.2695	0.171	0.9621	0.0947	0.2972	0.6253	0.3995	0.1363	0.9406	0.4935	0.8865	0.9072	0.0003	0.0189	0.5404	.	0.5404	0.7054	0.9439	0.5404	0.1266	.	0.0007	0.6194
	bur_enf	0.0118	-0.1356	0.1177	0.244	-0.1549	-0.3614	0.2257	-0.3081	0.2345	-0.2481	-0.3614	0.0273	-0.0863	0.0863	-0.278	-0.1279	-0.278	-0.1263	-0.5579	0.0273	-0.0863	0.3939	0.267	-0.1539	0.1603	0.0902	-0.0442	-0.0902	-0.037	-0.4372	.	0.1114	-0.0477	-0.2619	-0.1114	0.0358	.	0.1415	0.0209	0.282	1
		0.9487	0.4595	0.5212	0.1784	0.3974	0.0421	0.2141	0.0863	0.1964	0.171	0.0421	0.882	0.6388	0.6388	0.1235	0.4853	0.1235	0.491	0.0009	0.882	0.6388	0.0257	0.1396	0.4004	0.3809	0.6235	0.8102	0.6235	0.8408	0.0123	.	0.5437	0.7953	0.1476	0.5437	0.8456	.	0.44	0.9097	0.1179
	qui_bur	-0.0816	-0.1302	0.0823	0.1922	-0.173	-0.473	0.2245	-0.2548	0.2736	-0.3853	-0.3391	-0.0712	-0.017	0.017	-0.1113	0.007	-0.2431	-0.2901	-0.3266	-0.0712	0.1189	0.1576	0.3115	-0.1689	0.1869	0.0746	0.0203	-0.0746	-0.085	-0.2482	.	0.13	-0.1974	-0.1593	-0.13	0.0071	.	0.2008	0.2015	0.3064	0.8573	1
		0.657	0.4774	0.6543	0.292	0.3438	0.0063	0.2167	0.1593	0.1298	0.0294	0.0576	0.6988	0.9264	0.9265	0.5443	0.9695	0.18	0.1072	0.0681	0.6988	0.5169	0.3888	0.0827	0.3556	0.3056	0.6848	0.9122	0.685	0.6438	0.1708	.	0.4783	0.2789	0.3838	0.4783	0.9694	.	0.2705	0.2687	0.0881	0
	disc_enf	0	-0.2692	-0.0373	0.1523	0.0049	-0.1194	0.2622	-0.2692	0.0788	-0.0137	-0.0133	0.0929	0.0538	-0.0538	-0.3526	-0.1565	-0.1436	-0.1839	-0.3673	0.0929	-0.1615	0.2035	0.1256	-0.2058	0.1616	0.2364	-0.2252	-0.0788	0.1615	-0.1873	.	0.1124	0.2085	-0.0747	-0.1124	-0.1565	.	0.0461	0.1521	0.2754	0.5673	0.4253	1
		1	0.1363	0.8396	0.4054	0.9786	0.5151	0.1472	0.1363	0.6681	0.9406	0.9425	0.6132	0.7698	0.7698	0.0478	0.3924	0.4329	0.3137	0.0387	0.6132	0.3771	0.2639	0.4933	0.2585	0.3769	0.1926	0.2152	0.6681	0.3772	0.3048	.	0.5404	0.2521	0.6845	0.5404	0.3924	.	0.8021	0.406	0.1272	0.0007	0.0152
	qui_disc	-0.1004	-0.2901	-0.0144	0.2462	-0.0032	-0.1287	0.2503	-0.3133	0.0509	0.0798	0.0086	0.0086	0.1741	-0.1741	-0.3124	-0.2457	-0.0422	-0.2208	-0.367	0.0086	-0.1044	0.2513	0.1045	-0.0798	0.1742	0.2548	-0.3329	-0.0509	0.1741	-0.2664	.	0.1211	0.1348	-0.0754	-0.1211	-0.2458	.	0.0656	0.2164	0.2718	0.5084	0.3638	0.9278	1
		0.5847	0.1072	0.9375	0.1744	0.9862	0.4827	0.1672	0.0808	0.7819	0.664	0.9628	0.9628	0.3407	0.3407	0.0817	0.1752	0.8185	0.2245	0.0388	0.9629	0.5694	0.1654	0.5694	0.664	0.3404	0.1593	0.0626	0.7819	0.3407	0.1405	.	0.5091	0.4619	0.6818	0.5091	0.1752	.	0.7213	0.2343	0.1324	0.003	0.0407	0
	red_inter	0.0172	0.0778	-0.2409	0.3046	0.2979	0.1902	-0.1456	0.3769	-0.2364	0.3064	0.0486	0.0486	-0.0897	0.0897	0.3874	0.2757	0.1088	0.0088	-0.1224	0.3317	-0.0897	-0.2529	0.1137	-0.0137	-0.1615	-0.2364	0.0214	0.0263	0.1257	-0.1124	.	-0.1124	0.3475	0.1783	0.1124	0.0372	.	0.0769	0.2535	0.0725	-0.0365	0.0137	0.0435	-0.0281	1
		0.9254	0.6723	0.184	0.0901	0.0977	0.2972	0.4264	0.0335	0.1926	0.0881	0.7915	0.7915	0.6253	0.6253	0.0285	0.1267	0.5533	0.9621	0.5044	0.0637	0.6253	0.1626	0.5356	0.9406	0.3771	0.1926	0.9072	0.8865	0.4931	0.5404	.	0.5404	0.0513	0.329	0.5404	0.8398	.	0.6758	0.1616	0.6935	0.8428	0.9407	0.8132	0.8786
	cual_red	-0.0172	-0.0778	0.2409	-0.3045	-0.2979	-0.1902	0.1457	-0.3769	0.2364	-0.3064	-0.0487	-0.0487	0.0897	-0.0897	-0.3874	-0.2758	-0.1088	-0.0087	0.1224	-0.3317	0.0897	0.2529	-0.1137	0.0137	0.1615	0.2364	-0.0214	-0.0263	-0.1257	0.1124	.	0.1124	-0.3475	-0.1783	-0.1124	-0.0372	.	-0.0769	-0.2534	-0.0724	0.0365	-0.0137	-0.0435	0.0281	-1	1
		0.9254	0.6722	0.1841	0.0901	0.0977	0.2972	0.4264	0.0335	0.1926	0.0881	0.7914	0.7914	0.6252	0.6253	0.0285	0.1266	0.5533	0.9623	0.5046	0.0636	0.6253	0.1626	0.5355	0.9407	0.3771	0.1926	0.9073	0.8865	0.4932	0.5404	.	0.5404	0.0513	0.3289	0.5404	0.8398	.	0.6758	0.1616	0.6937	0.8427	0.9408	0.8133	0.8785	0
	ayud_eco	0.0266	0.1384	-0.0421	-0.1566	-0.0635	0.3888	-0.1091	0.1938	-0.1216	0.2328	0.3888	0.1705	0.2491	-0.2491	0.1276	0.2644	0.3424	0.1486	0.3949	0.1705	0.0277	-0.333	-0.1384	-0.2328	-0.0831	0.2026	0.0993	0.1216	-0.0831	-0.0578	.	-0.0578	0.3216	0.4194	0.0578	-0.1035	.	-0.0617	-0.2033	-0.2012	-0.4554	-0.4444	0.0224	-0.0145	0.0373	-0.0373	1
		0.8851	0.45	0.8188	0.3921	0.73	0.0278	0.5522	0.2879	0.5075	0.1998	0.0278	0.3507	0.1691	0.1691	0.4866	0.1437	0.0551	0.417	0.0253	0.3507	0.8805	0.0626	0.45	0.1998	0.6512	0.2661	0.5889	0.5075	0.6513	0.7535	.	0.7535	0.0726	0.0169	0.7535	0.5729	.	0.7375	0.2644	0.2695	0.0088	0.0108	0.9033	0.9374	0.8396	0.8393
	hab_hij	-0.1782	0.4174	0.0064	0	-0.1234	-0.0343	0.0323	0.1391	-0.2037	0.0591	-0.0343	-0.0343	0.0464	-0.0464	-0.1912	0.0578	-0.0112	-0.0226	0.3164	-0.0343	0.0464	0.0159	0.0773	-0.2482	0.0465	0.3394	-0.1109	0.4752	-0.3246	0.0323	.	0.0323	0.1796	0.1364	-0.0323	0.0577	.	-0.3893	-0.4454	-0.2871	-0.1114	-0.13	-0.1124	-0.1211	-0.2871	0.2871	0.3659	1
		0.3291	0.0175	0.9722	1	0.5012	0.8522	0.8609	0.4476	0.2636	0.748	0.8522	0.8522	0.801	0.801	0.2945	0.7535	0.9513	0.9022	0.0777	0.8522	0.801	0.931	0.6742	0.1708	0.8007	0.0574	0.5458	0.006	0.0699	0.8609	.	0.8609	0.3253	0.4567	0.8609	0.7539	.	0.0276	0.0106	0.1111	0.5437	0.4784	0.5404	0.5091	0.1111	0.1111	0.0395
	expin_hij	-0.1423	0.2962	0.1066	-0.1675	-0.1793	0.2482	-0.1786	0.2962	-0.0867	0.2566	0.1314	0.1314	0.2962	-0.2962	0.158	-0.0246	0.273	0.2023	0.2572	0.4817	-0.2962	-0.0611	0.0197	-0.1359	-0.1777	0.0867	-0.1416	0.0867	-0.1777	-0.1236	.	-0.1236	0.4588	0.3451	0.1236	-0.0247	.	-0.1319	-0.435	-0.0478	-0.1861	-0.1056	-0.2392	-0.2784	0.0797	-0.0797	0.3689	0.4532
		0.4373	0.0998	0.5615	0.3594	0.3262	0.1709	0.3282	0.0998	0.637	0.1563	0.4735	0.4735	0.0998	0.0998	0.3877	0.8937	0.1306	0.2668	0.1554	0.0052	0.0998	0.7399	0.9146	0.4585	0.3306	0.637	0.4395	0.637	0.3306	0.5003	.	0.5003	0.0083	0.053	0.5003	0.8933	.	0.4717	0.0128	0.7949	0.3077	0.565	0.1874	0.1228	0.6645	0.6645	0.0377	0.0092
	expdoc_hij	-0.1782	0.17	0.0064	0.1967	-0.1234	-0.0343	0.0323	0.1391	-0.2037	0.0591	-0.0343	-0.2171	0.0464	-0.0464	-0.3712	-0.2503	-0.0112	-0.2037	0.0863	-0.0343	0.0464	0.0159	0.0773	-0.2482	0.0465	0.3394	-0.1109	0.4752	-0.3246	0.0323	.	0.0323	0.1796	0.3423	-0.0323	0.0577	.	-0.3893	-0.2358	-0.2871	-0.1114	-0.13	0.0375	0.0726	-0.0874	0.0874	0.3659	0.7419
		0.3291	0.3522	0.9722	0.2805	0.5012	0.8522	0.8609	0.4476	0.2636	0.748	0.8522	0.2326	0.801	0.801	0.0365	0.167	0.9513	0.2636	0.6387	0.8522	0.801	0.931	0.6742	0.1708	0.8007	0.0574	0.5458	0.006	0.0699	0.8609	.	0.8609	0.3253	0.0552	0.8609	0.7539	.	0.0276	0.1939	0.1111	0.5437	0.4784	0.8387	0.6928	0.6344	0.6344	0.0395	0
	imp_hab	0.1337	-0.0773	0.3659	0.2623	0.0808	-0.2171	0.1183	0.1391	-0.4752	-0.13	-0.2171	0.1486	-0.1391	0.1391	0.1687	0.0578	0.1687	0.1584	0.0863	0.1486	-0.1391	0.0159	0.0773	0.13	0.0463	0.0679	-0.1663	-0.0679	0.0463	0.0323	.	-1	-0.1796	0.1776	1	0.0578	.	0.1192	-0.0262	0.1124	-0.1114	-0.13	-0.1124	-0.1211	0.1124	-0.1124	0.0578	-0.0323
		0.4658	0.6742	0.0395	0.1469	0.6602	0.2326	0.5191	0.4476	0.006	0.4783	0.2326	0.4171	0.4476	0.4476	0.356	0.7535	0.356	0.3866	0.6387	0.4171	0.4476	0.931	0.6741	0.4783	0.8014	0.712	0.3631	0.712	0.8012	0.8609	.	0	0.3253	0.3309	0	0.7534	.	0.5159	0.8868	0.5404	0.5437	0.4783	0.5404	0.5091	0.5404	0.5404	0.7535	0.8609
	ayu_info	0.1922	0.2444	0.1569	0	0.0183	-0.0493	0.17	0.2	-0.2928	0.0849	-0.0493	0.2136	0.0667	-0.0667	0.2425	0.083	0.2425	0.2277	0.124	0.2136	-0.2	0.0229	0.1111	0.1869	0.0666	0.0976	-0.239	-0.0976	0.0667	0.0464	.	-0.6956	0	-0.0407	0.6956	0.083	.	0.1713	-0.339	0.1615	-0.1602	-0.1869	-0.1615	-0.1741	-0.1256	0.1256	0.083	0.3246
		0.2921	0.1776	0.3912	1	0.9206	0.7888	0.3522	0.2724	0.1039	0.6439	0.7888	0.2405	0.717	0.717	0.1811	0.6514	0.1811	0.2101	0.4988	0.2405	0.2724	0.9009	0.5449	0.3058	0.7171	0.5952	0.1876	0.5952	0.717	0.801	.	0	1	0.825	0	0.6514	.	0.3485	0.0577	0.3772	0.3811	0.3058	0.3772	0.3407	0.4933	0.4934	0.6514	0.0699
	comp_info	0.0393	0.0409	0.2169	-0.1542	-0.2187	-0.0571	0.1295	-0.0954	-0.0997	0.0243	-0.0571	-0.1646	0.4224	-0.4224	0.1223	-0.1754	0.5453	0.0864	0.1437	0.1578	-0.0136	-0.3231	-0.1862	-0.1354	-0.0681	0.0599	-0.0163	-0.2194	0.3679	0.1043	.	-0.1991	0.1583	0.4046	0.1991	0.1867	.	0.0864	-0.2079	0.1284	-0.2796	-0.1979	-0.099	-0.0498	-0.1064	0.1064	0.1867	0.1991
		0.831	0.8242	0.2331	0.3995	0.2291	0.7563	0.4798	0.6035	0.587	0.8949	0.7563	0.3681	0.016	0.016	0.5049	0.3369	0.0012	0.6381	0.4328	0.3883	0.941	0.0712	0.3075	0.4599	0.711	0.7449	0.9295	0.2276	0.0383	0.5701	.	0.2747	0.3868	0.0216	0.2747	0.3062	.	0.6383	0.2536	0.4837	0.1212	0.2775	0.5897	0.7865	0.5623	0.5622	0.3062	0.2747
	cam_trat	0.1589	0.2343	-0.166	-0.0585	-0.0265	0.3974	-0.1438	0.3721	0.1816	0.4952	0.2343	0.0713	0.2894	-0.2894	0.2908	-0.1202	0.2908	0.2623	0.0256	0.2343	-0.2067	0.0426	0.2067	0.1791	0.1242	0.1816	-0.2471	0.0605	-0.2067	0.0863	.	0.0863	0.4804	-0.1124	-0.0863	-0.1202	.	-0.2479	-0.2569	-0.2337	-0.2981	-0.3477	-0.1669	-0.1512	0.1224	-0.1224	0.1545	0.1438
		0.3851	0.1968	0.364	0.7506	0.8853	0.0243	0.4323	0.036	0.32	0.004	0.1967	0.6981	0.1081	0.1081	0.1064	0.5124	0.1064	0.147	0.8892	0.1967	0.2563	0.8168	0.2563	0.3267	0.4984	0.3199	0.1728	0.7421	0.2564	0.6387	.	0.6387	0.0054	0.5401	0.6387	0.5122	.	0.1713	0.1557	0.1979	0.0975	0.0512	0.3611	0.4089	0.5044	0.5044	0.3985	0.4323
	fut_hij	0.0607	0.0164	-0.1118	-0.0993	-0.0006	0.1125	-0.1971	-0.0632	0.1337	0.1307	-0.2199	0.0571	-0.1054	0.1054	0.1278	-0.1429	-0.0903	0.12	-0.2832	0.1679	-0.0492	0.2438	-0.0164	-0.0161	-0.1897	-0.2776	0.2267	-0.0514	-0.1896	-0.1319	.	0.0244	0.2449	0.3715	-0.0244	0.3238	.	-0.0638	-0.0833	0.0246	0.1649	-0.0412	-0.0851	-0.1504	0.2061	-0.2061	-0.1429	-0.1808
		0.7412	0.9291	0.5424	0.5885	0.9972	0.5398	0.2796	0.731	0.4658	0.4759	0.2266	0.7561	0.566	0.566	0.4858	0.4352	0.6231	0.5131	0.1163	0.3583	0.7893	0.1787	0.9291	0.9303	0.2985	0.1239	0.2121	0.7799	0.2986	0.4717	.	0.8944	0.1768	0.0363	0.8944	0.0706	.	0.7287	0.6502	0.8938	0.3671	0.823	0.6433	0.4112	0.2577	0.2578	0.4352	0.3221
	ang_ansi	0.2241	0.3051	0.1217	-0.3046	-0.1399	0.3759	-0.3204	0.341	0.2364	0.718	0.3759	0.5174	0.2333	-0.2333	0.309	0.2012	0.1697	0.5517	-0.2337	0.3759	-0.341	-0.0432	-0.1136	0.1601	-0.4127	-0.1839	-0.0214	-0.0263	-0.1256	-0.2871	.	0.1124	0.6255	-0.1464	-0.1124	-0.0373	.	0.0215	-0.4157	-0.0725	0.0365	-0.1601	-0.0435	-0.1218	0.2367	-0.2367	0.2012	0.0874
		0.2175	0.0895	0.507	0.0901	0.445	0.034	0.0738	0.0562	0.1926	0	0.034	0.0024	0.1988	0.1988	0.0852	0.2695	0.353	0.0011	0.1979	0.034	0.0562	0.8145	0.5357	0.3815	0.0189	0.3137	0.9072	0.8865	0.4934	0.1111	.	0.5404	0.0001	0.424	0.5404	0.8392	.	0.9069	0.018	0.6935	0.8428	0.3816	0.8132	0.5065	0.1921	0.1921	0.2695	0.6344
	med_alt	-0.2383	0.2067	-0.1545	0.2339	0.0265	0.2547	-0.163	0.2894	0.0605	0.1791	-0.0713	-0.0713	-0.124	0.124	0.0301	0.1202	-0.1304	-0.1009	-0.0256	0.2547	-0.124	0.071	0.2343	-0.1791	-0.124	-0.1816	0.1482	0.1816	-0.124	-0.0863	.	0.3739	0.3203	-0.0344	-0.3739	-0.1546	.	-0.2054	0.0701	-0.1224	-0.0688	0.0105	0.0334	-0.0216	0.2337	-0.2338	0.1202	0.0863
		0.189	0.2563	0.3985	0.1976	0.8853	0.1595	0.3728	0.1081	0.7421	0.3267	0.6981	0.6981	0.4988	0.4988	0.8702	0.5124	0.477	0.5828	0.8892	0.1595	0.4988	0.6992	0.1968	0.3267	0.4991	0.3199	0.4181	0.32	0.4989	0.6387	.	0.035	0.0739	0.8517	0.035	0.3981	.	0.2594	0.7031	0.5044	0.7084	0.9543	0.856	0.9066	0.1979	0.1978	0.5124	0.6387
	prac_rel	-0.0798	0.1569	-0.2644	-0.0783	0.226	0.266	-0.199	0.0277	0.1216	-0.2328	0.0478	-0.3888	-0.0277	0.0277	-0.1276	0.1034	0.0873	0.0675	0.1545	0.0478	0.1938	-0.2759	-0.4521	-0.2187	0.083	0.1215	0.2978	-0.1216	0.083	0.0578	.	0.0578	-0.3216	-0.0753	-0.0578	0.1035	.	0.2134	-0.0469	0.2012	-0.0358	-0.007	-0.2012	-0.2168	-0.0373	0.0373	0.1034	-0.0578
		0.6642	0.3912	0.1437	0.6701	0.2136	0.1411	0.2749	0.8805	0.5075	0.1998	0.7952	0.0278	0.8805	0.8805	0.4866	0.5731	0.6348	0.7134	0.3985	0.7952	0.2879	0.1264	0.0094	0.2292	0.6514	0.5076	0.0979	0.5075	0.6515	0.7535	.	0.7535	0.0726	0.6822	0.7535	0.5729	.	0.2409	0.7987	0.2695	0.8457	0.9695	0.2695	0.2332	0.8396	0.8393	0.5731	0.7535
[truncated: 10 more columns]
